# Supplementary material for: Partial Biodegradable Blend for Fused Filament Fabrication: In-Process Thermal and Post-Printing Moisture Resistance
Source: Polymers (Basel). 2022 Apr 9;14(8):1527. doi: 10.3390/polym14081527 (PMC9025397; doi:10.3390/polym14081527)
Supplement: Supplementary file 1 [file polymers-14-01527-s001.zip]

Archive with 1 entries (1 files):
- polymers-1671557-supplementary.pdf
